# Supplementary material for: Dual hypoxia-responsive supramolecular complex for cancer target therapy
Source: Nat Commun. 2023 Sep 13;14:5634. doi: 10.1038/s41467-023-41388-2 (PMC10500001; doi:10.1038/s41467-023-41388-2)
Supplement: Supplementary file 3 — Source Data [file 41467_2023_41388_MOESM3_ESM.xls]

## Sheet: Fig.2c
	SAC5A	0.08 uM	0.2 uM	0.28 uM	0.4 uM	0.56 uM	0.72 uM	0.92 uM	1.32 uM	2.12 uM	2.92 uM
565	273.959	294.658	342.456	365.541	392.867	432.559	440.089	460.172	490.04	520.257	524.471
566.02	289.084	306.609	358.992	390.426	418.612	451.811	466.786	488.55	516.201	552.465	557.732
567.05	304.515	323.331	379.866	407.775	437.164	478.225	492.942	511.226	546.796	576.136	583.963
567.94	318.166	338.743	395.496	428.089	456.012	499.412	515.864	533.386	561.935	604.369	614.242
568.97	327.243	357.999	408.744	443.878	471.769	518.949	539.572	562.069	591.985	631.412	636.493
570	349.005	367.568	432.315	464.824	495.82	539.432	562.689	580.818	618.326	656.861	663.998
571.01	355.622	380.746	445.037	476.27	512.518	566.127	580.819	599.344	631.045	677.06	684.066
572.02	368.301	393.876	455.678	492.078	528.27	575.502	592.163	620.433	652.844	695.675	706.887
573.04	376.25	400.366	459.224	503.694	538.048	588.05	607.181	627.809	668.547	714.968	722.497
574.05	376.52	403.534	471.681	506.356	546.971	596.163	620.553	642.176	687.312	731.964	734.365
575.07	383.704	410.185	475.188	519.307	549.717	604.411	625.322	647.648	692.431	732.02	739.17
575.94	388.173	414.939	483.561	520.574	556.466	606.354	630.642	653.543	697.947	737.764	749.298
576.95	382.96	412.286	484.594	518.122	554.521	606.094	628.35	656.798	692.716	741.925	745.989
577.97	384.341	410.473	477.699	516.662	553.323	608.446	625.179	653.346	688.112	742.002	748.457
578.98	381.206	408.454	472.73	516.757	551.589	603.344	622.132	646.983	682.548	732.167	738.23
580	378.131	403.716	470.941	509.442	544.917	596.488	616.788	637.448	678.87	721.599	727.792
581.02	370.057	399.216	463.957	496.918	539.152	587.053	608.924	630.504	668.598	714.126	718.556
582.05	363.817	390.943	457.842	494.32	525.12	574.15	602.599	618.012	654.437	698.64	706.595
582.94	357.999	382.564	449.838	484.444	518.402	566.826	585.392	606.328	647.178	691.582	690.942
583.97	348.101	375.753	436.596	473.094	505.613	552.719	576.713	590.772	627.833	674.513	681.266
585	341.104	366.994	424.941	460.576	493.983	535.668	558.061	580.588	613.4	653.47	659.009
586.02	331.376	356.402	413.949	446.887	478.571	523.391	543.612	562.259	595.853	637.377	645.869
587.05	323.29	347.19	402.516	430.043	466.423	506.397	524.091	546.648	577.764	616.434	625.875
587.94	313.984	336.747	390.6	419.108	453.576	494.92	515.709	530.8	563.241	602.842	611.743
588.97	300.416	322.779	380.48	406.576	432.623	477.409	496.022	513.578	542.843	579.149	588.195
590	292.48	312.558	366.197	392.757	424.006	461.027	478.543	497.413	527.864	559.504	568.783
591.01	283.554	302.706	351.812	379.077	407.791	445.522	463.509	477.204	501.85	542.674	551.457
592.02	271.735	290.139	343.58	366.11	391.757	429.798	443.78	462.704	493.07	521.901	530.301
593.04	259.88	279.978	326.605	344.969	380.293	409.089	425.976	443.567	466.477	501.617	504.067
594.05	251.034	266.51	311.55	333.916	361.125	392.434	406.569	426.909	450.18	476.185	481.998
595.07	234.923	257.168	297.668	322.215	346.199	375.365	391.164	405.322	436.835	457.957	465.402
595.94	230.802	246.74	286.85	309.211	333.968	360.963	375.921	391.423	415.934	441.035	450.861
596.95	219.991	235.837	273.424	295.579	317.192	343.96	360.049	373.546	397.539	425.65	426.106
597.97	209.924	226.755	260.588	282.409	302.403	328.757	343.414	354.746	378.873	401.537	404.249
598.98	196.278	214.024	249.876	268.581	289.637	313.656	324.093	339.074	360.874	381.238	384.954
600	191.047	205.819	239.98	255.453	274.442	301.117	310.714	320.491	342.778	367.398	368.264
601.01	180.503	195.298	224.044	245.896	262.983	286.69	296.478	310.424	326.973	349.349	351.487
602.02	173.143	187.004	217.545	233.921	250.264	273.175	282.586	290.63	313.901	332.365	339.654
603.04	165.148	176.784	206.77	223.276	238.695	261.487	268.535	280.727	296.636	315.664	319.181
604.05	157.23	171.056	197.422	214.59	228.844	248.981	255.283	266.164	284.611	304.732	305.725
605.07	152.871	164.119	188.355	201.556	220.46	241.254	249.171	254.444	271.435	288.273	290.897
605.94	148.942	155.989	180.928	197.399	210.666	232.395	240.096	247.057	263.064	280.259	285.381
606.95	138.62	149.344	174.513	188.706	197.593	220.016	228.048	239.02	248.957	267.013	268.976
607.97	136	144.017	170.569	183.71	196.086	212.586	218.17	227.575	245.317	258.371	259.593
608.98	129.32	139.76	163.032	172.28	185.804	203.085	211.536	217.809	233.669	248.934	251.218
610	122.864	132.131	156.933	168.078	179.867	197.411	204.363	209.673	225.758	237.571	240.807
611.01	120.014	130.303	152.076	163.214	171.403	189.012	197.336	203.51	217.637	231.496	235.078
612.02	114.998	126.453	145.905	157.279	167.127	181.349	191.85	195.435	209.819	222.532	226.721
613.04	110.195	120.152	141.327	152.117	161.888	176.906	184.51	187.249	203.993	215.872	221.472
614.05	108.813	117.145	136.14	148.648	158.255	171.403	177.242	185.724	196.698	207.498	209.075
615.07	107.001	114.675	132.438	142.439	151.332	167.616	173.098	179.668	191.318	201.523	204.914
615.94	103.225	110.72	130.189	140.369	150.426	160.753	169.755	175.718	185.692	199.061	201.632
616.95	100.209	106.9	124.636	136.298	143.957	158.774	162.959	170.475	180.612	193.042	194.167
617.97	98.6587	105.457	123.525	131.948	140.952	155.217	158.198	163.339	174.709	186.838	189.004
618.98	94.204	102.626	118.61	128.53	137.644	149.013	155.283	160.817	169.872	180.503	184.75
620	93.3766	99.6183	115.575	126.264	134.703	145.809	152.612	158.014	166.891	178.621	179.419
621.01	91.0203	96.1268	111.387	120.218	132.184	141.317	148.125	152.786	161.22	172.469	174.553
622.02	87.4306	94.7328	109.887	119.79	126.88	139.149	145.122	149.942	158.333	170.342	169.292
623.04	85.4773	91.6416	107.52	115.59	123.94	134.568	141.597	145.358	152.279	164.081	167.096
624.05	83.6896	88.3192	105.349	114.828	121.684	130.459	137.942	143.765	150.84	160.307	159.844
625.07	80.7552	88.2748	103.215	110.276	118.593	128.141	134.804	137.071	148.823	157.464	156.962
625.94	80.4672	85.8839	99.5871	110.836	113.171	127.445	131.575	136.408	141.33	153.758	154.804
626.95	78.447	84.3383	98.8862	105.012	111.702	122.023	128.301	131.437	140.786	148.558	151.119
627.97	76.7951	80.8548	95.1054	103.527	111.751	118.504	125.039	128.293	136.38	144.069	147.871
628.98	73.7825	79.5541	93.268	100.629	107.399	117.329	122.294	125.894	133.405	144.024	143.124
630	71.0277	78.6869	91.4518	95.75	105.438	111.723	116.742	122.553	129.728	138.337	139.236
631	69.5165	74.4015	87.6101	95.1113	101.636	110.708	113.806	116.891	124.609	134.635	136.451
632	68.061	72.8832	85.6809	91.9425	97.5926	106.542	110.106	116.76	123.814	131.391	130.286
633	66.9278	70.7723	83.5424	88.8949	95.8196	104.173	109.155	111.077	117.549	124.686	129.174
634	64.7767	70.3294	80.8203	87.0012	92.746	103.866	104.658	111.422	114.573	125.344	123.074
635	61.2703	67.6965	78.7165	84.8385	90.8847	96.2484	101.951	105.065	112.494	120.7	121.52
636	59.7015	65.103	75.7267	81.4212	86.7899	96.3478	99.4328	102.661	108.799	116.955	116.194
637	59.2621	62.0911	72.2915	78.3761	84.7794	90.51	95.5026	100.284	105.543	112.282	113.648
638	57.1612	60.575	72.1312	76.7148	81.7893	93.1948	92.881	95.9127	101.409	109.135	110.25
639	56.2974	59.3266	70.0956	73.5058	80.6698	86.6512	89.6592	93.2276	97.6735	105.598	105.46
640	53.3971	57.8988	66.6847	72.8021	75.9665	86.0298	86.3675	89.197	94.5378	99.6526	102.585
641	51.6183	55.302	63.4064	68.5437	75.0871	81.3171	82.9877	87.5506	92.8144	97.496	98.7616
642	49.9941	53.2522	61.7322	66.6407	70.6458	78.3799	81.6901	84.3674	87.7173	94.1758	96.3332
643	47.0148	50.7188	60.0286	65.0934	70.4697	75.5009	78.5464	81.0099	86.6821	91.9191	92.1254
644	46.5874	48.8286	57.3421	61.8134	66.9014	71.3226	73.0344	76.769	83.6604	88.5725	88.538
645	42.9692	47.8053	55.5853	59.4105	63.4059	69.9268	72.6405	74.6398	79.4858	85.3332	86.138
646	42.0155	45.594	52.2267	56.2634	60.6131	66.7182	70.1707	71.2193	76.7607	79.9767	82.2531
647	41.5217	44.023	51.3061	53.4797	59.5098	64.4936	66.5698	70.6486	73.0662	77.5859	77.8058
648	38.1466	40.8938	48.7515	53.1324	56.7147	61.3235	64.5633	67.1709	68.6812	75.944	77.4732
649	37.6405	39.7471	47.4289	49.9651	54.3985	58.0286	58.7078	62.3857	68.1295	72.4565	72.8703
650	34.9728	38.0963	45.8673	48.3927	52.8057	56.9395	58.6776	60.0418	65.1929	68.3959	68.9843
651	33.545	36.1809	42.5906	44.637	49.8657	53.365	57.0442	57.5692	60.0258	66.2275	65.4804
652	32.0849	35.5143	41.4522	45.1119	47.5859	51.8252	52.5934	55.5796	58.7443	62.7978	63.8118
653	31.4721	33.0032	38.8614	42.0119	44.1239	48.6863	52.216	54.2401	54.8608	60.3329	61.3954
654	29.64	31.9316	38.2384	39.1311	41.037	47.053	50.8823	49.8471	53.664	56.6463	56.7947
655	28.104	30.1752	36.2195	37.8863	41.8034	46.4721	47.4136	48.5996	51.8972	54.5434	54.937
656	27.6724	29.4288	33.7856	37.2437	39.3252	44.2153	44.9579	46.5501	48.1154	51.9179	53.1106
657	25.5703	27.6751	32.6451	35.0776	37.9637	40.7547	42.5629	44.5199	46.2569	49.6667	50.9586
658	25.5949	26.8809	31.3411	32.8317	36.1209	39.1963	40.2964	41.5086	44.8207	47.7583	47.9929
659	23.377	25.058	29.8304	31.4961	33.8813	37.2179	37.9031	40.565	42.9608	44.6122	46.3912
660	22.4706	24.2834	28.8904	30.3278	32.5301	36.3671	35.649	38.0867	41.4249	43.5855	43.8953
661	21.7442	24.071	26.6605	28.7396	31.4614	34.2964	33.567	36.9824	39.3505	40.8866	41.5551
662	20.4562	22.4287	26.3037	27.6327	30.9307	32.8126	33.303	34.4083	36.2414	40.96	39.4367
663	19.6472	20.4112	24.7536	26.3763	29.6631	30.9827	31.9274	33.1851	36.1682	38.7102	38.7659
664	19.0902	20.1804	23.294	25.2189	27.5689	30.4642	30.9738	32.2285	35.2986	36.4896	36.5603
665	18.1769	18.7334	22.5393	25.0207	26.3889	28.6764	29.374	30.9465	32.5631	34.4721	36.086
666	17.2254	18.8826	21.6168	23.305	24.5053	26.3199	28.6427	29.5831	31.1108	32.6568	35.2418
667	17.1116	18.2307	20.2465	21.9784	23.6625	26.357	27.4666	28.3666	30.1918	32.0835	32.1974
668	16.1991	16.5953	20.147	21.1595	23.1602	24.8464	26.1423	26.4749	28.8417	30.8585	31.1169
669	15.1155	16.527	19.122	19.8793	22.0557	24.1066	25.1548	25.8107	27.3836	30.3512	29.9741
670	14.8228	15.0663	18.3277	19.8555	21.0514	23.1329	23.2389	24.303	25.0536	27.3637	29.0682
671	13.7449	14.9169	17.7986	18.5787	20.125	22.1523	22.8734	23.1704	24.9033	25.5178	27.0894
672	12.7699	13.9726	16.3788	17.607	18.9546	21.8738	21.7541	23.3191	24.0613	25.3145	26.1348
673	12.7843	13.7096	16.3563	17.3431	18.2232	20.1229	21.2439	21.6476	22.7837	24.5479	24.5034
674	12.6587	13.2828	15.3657	16.0107	17.4616	19.4326	19.1136	20.366	21.8953	23.2397	24.2778
675	10.9691	12.4311	14.5832	16.5409	17.1387	18.7524	19.669	19.5982	21.1463	22.274	22.2791
676	11.538	12.5455	13.6412	15.3632	15.9092	18.0358	17.8633	18.4128	20.259	21.2856	21.7209
677	10.0169	11.6107	13.4157	14.6494	16.1478	17.1472	18.0693	18.4937	19.38	21.051	21.2542
678	10.4546	11.4776	12.447	13.6734	15.0208	16.575	17.5325	18.2906	18.3941	19.8255	19.9352
679	10.2746	10.2995	13.0789	14.4183	14.1791	16.0785	16.7425	16.7981	18.0878	19.2248	18.7086
680	9.65682	10.1621	12.2699	13.0288	13.9239	15.8335	15.6639	15.9189	17.2287	18.0913	19.209
680.98	9.08951	9.49295	11.6655	12.6126	12.9045	14.9954	14.7166	15.4451	16.6026	17.3542	17.8713
681.97	8.87189	9.7645	10.9988	12.0286	12.7958	13.5266	14.6394	15.5154	15.8936	16.2108	16.7741
682.95	8.23666	9.15584	10.9204	11.5704	12.0574	13.8243	14.1866	14.6438	14.9649	16.0989	16.8398
683.94	8.66322	8.67063	10.3161	11.6816	12.3569	12.519	14.1039	14.0125	14.7166	15.4303	15.4706
685.07	7.66109	8.52666	10.0152	10.0964	11.457	12.7856	12.5091	12.932	13.9341	15.7201	15.1341
686.05	7.63359	7.94166	9.85598	10.387	11.4574	11.8937	12.5728	12.3414	13.4087	14.7961	14.7789
687.04	7.48717	8.05716	9.16689	9.58188	10.2297	11.2237	12.0978	11.92	12.6395	14.335	14.4341
688.02	6.75339	7.69464	8.35065	9.58951	10.4989	11.2959	11.141	11.6964	11.977	13.1392	13.6098
689.01	6.48544	7.23168	8.41356	8.97426	9.53394	10.4861	11.426	12.2166	12.251	12.9112	13.6588
690	7.04681	7.29815	7.96906	8.86191	9.6548	10.2768	10.4353	11.549	10.904	12.3367	12.6709
690.98	6.65265	7.03283	8.13071	8.60559	9.4853	9.4755	10.2763	10.1986	11.4903	11.8369	11.7606
691.97	6.17613	6.73635	7.43437	8.34408	9.27764	9.79043	10.423	10.2455	11.2121	11.7583	11.3401
692.95	5.71207	6.78873	7.41776	7.79211	8.38052	9.50695	9.22151	9.91265	10.7066	11.4292	11.0829
693.94	5.82347	6.17592	7.39871	7.42094	8.62004	9.25212	9.74212	9.5939	10.4275	10.9544	11.1353
695.07	6.21023	6.05739	6.81695	7.63504	7.56663	8.61255	8.75557	9.23301	9.90326	10.9737	11.0294
696.05	5.50964	5.93562	7.13108	7.08895	7.65208	8.33463	8.61611	8.93713	9.8736	9.83695	10.375
697.04	5.46553	6.05968	6.49123	7.31523	7.35322	8.38361	8.1718	8.8771	9.41742	10.4788	9.73875
698.02	5.47872	5.49855	6.50125	6.70502	7.42442	7.97956	8.39071	8.80556	9.30999	10.2469	10.4907
699.01	5.13882	5.32567	6.43928	6.52132	7.02541	7.07575	7.77063	8.10634	9.40798	10.2009	9.4105
700	4.77363	5.25754	6.18573	6.3682	6.86725	7.72156	7.99969	8.40177	8.32662	8.71867	9.32045
12
Collection Time: 2021/5/11 11:24:22
Operator Name :
Scan Software Version: 1.2(147)
Parameter List :
Instrument Cary Eclipse
Instrument Serial Number MY20090003
Data mode Fluorescence
Scan mode Emission
X Mode Wavelength (nm)
Start (nm) 565.00
Stop (nm) 700.00
Ex. Wavelength (nm) 554.00
Ex. Slit (nm) 2.5
Em. Slit (nm) 10
Scan rate (nm/min) 600.00
Data interval (nm) 1.0000
Averaging Time (s) 0.1000
Excitation filter Auto
Emission filter Open
PMT voltage (V) Medium
Corrected spectra OFF
Method Log :
Method Name : Default
Date/Time stamp: 2021/5/11 9:27:03
Method Modifications:
Ex. Slit Width (nm): Changed: 2021/5/11 9:27:24	New:2.5
Em. Slit Width (nm): Changed: 2021/5/11 9:27:24	New:10
User Delta Stop Changed: 2021/5/11 9:27:24	New: 554.00
User Delta Increment Changed: 2021/5/11 9:27:24	New: 0.15
Excitation Wavelength Changed: 2021/5/11 9:27:24	New: 554.00
Emission Wavelength Changed: 2021/5/11 9:27:24	New: 565.00
Stop Wavelength Changed: 2021/5/11 9:27:24	New: 700.00
Overlayed Graphs Changed: 2021/5/11 9:28:15	New:ON
Autoconvert Changed: 2021/5/11 9:28:15	New:Ascii
End Method Modifications
15
Collection Time: 2021/5/11 13:56:23
Operator Name :
Scan Software Version: 1.2(147)
Parameter List :
Instrument Cary Eclipse
Instrument Serial Number MY20090003
Data mode Fluorescence
Scan mode Emission
X Mode Wavelength (nm)
Start (nm) 565.00
Stop (nm) 700.00
Ex. Wavelength (nm) 554.00
Ex. Slit (nm) 2.5
Em. Slit (nm) 10
Scan rate (nm/min) 600.00
Data interval (nm) 1.0000
Averaging Time (s) 0.1000
Excitation filter Auto
Emission filter Open
PMT voltage (V) Medium
Corrected spectra OFF
Method Log :
Method Name : Default
Date/Time stamp: 2021/5/11 9:27:03
Method Modifications:
Ex. Slit Width (nm): Changed: 2021/5/11 9:27:24	New:2.5
Em. Slit Width (nm): Changed: 2021/5/11 9:27:24	New:10
User Delta Stop Changed: 2021/5/11 9:27:24	New: 554.00
User Delta Increment Changed: 2021/5/11 9:27:24	New: 0.15
Excitation Wavelength Changed: 2021/5/11 9:27:24	New: 554.00
Emission Wavelength Changed: 2021/5/11 9:27:24	New: 565.00
Stop Wavelength Changed: 2021/5/11 9:27:24	New: 700.00
Overlayed Graphs Changed: 2021/5/11 9:28:15	New:ON
Autoconvert Changed: 2021/5/11 9:28:15	New:Ascii
End Method Modifications
Continuum name changed to 'SAC5A'
0d08 uM4
Collection Time: 2021/5/11 14:51:41
Operator Name :
Scan Software Version: 1.2(147)
Parameter List :
Instrument Cary Eclipse
Instrument Serial Number MY20090003
Data mode Fluorescence
Scan mode Emission
X Mode Wavelength (nm)
Start (nm) 565.00
Stop (nm) 700.00
Ex. Wavelength (nm) 554.00
Ex. Slit (nm) 2.5
Em. Slit (nm) 10
Scan rate (nm/min) 600.00
Data interval (nm) 1.0000
Averaging Time (s) 0.1000
Excitation filter Auto
Emission filter Open
PMT voltage (V) Medium
Corrected spectra OFF
Method Log :
Method Name : Default
Date/Time stamp: 2021/5/11 9:27:03
Method Modifications:
Ex. Slit Width (nm): Changed: 2021/5/11 9:27:24	New:2.5
Em. Slit Width (nm): Changed: 2021/5/11 9:27:24	New:10
User Delta Stop Changed: 2021/5/11 9:27:24	New: 554.00
User Delta Increment Changed: 2021/5/11 9:27:24	New: 0.15
Excitation Wavelength Changed: 2021/5/11 9:27:24	New: 554.00
Emission Wavelength Changed: 2021/5/11 9:27:24	New: 565.00
Stop Wavelength Changed: 2021/5/11 9:27:24	New: 700.00
Overlayed Graphs Changed: 2021/5/11 9:28:15	New:ON
Autoconvert Changed: 2021/5/11 9:28:15	New:Ascii
End Method Modifications
0d2 uM7
Collection Time: 2021/5/11 15:19:53
Operator Name :
Scan Software Version: 1.2(147)
Parameter List :
Instrument Cary Eclipse
Instrument Serial Number MY20090003
Data mode Fluorescence
Scan mode Emission
X Mode Wavelength (nm)
Start (nm) 565.00
Stop (nm) 700.00
Ex. Wavelength (nm) 554.00
Ex. Slit (nm) 2.5
Em. Slit (nm) 10
Scan rate (nm/min) 600.00
Data interval (nm) 1.0000
Averaging Time (s) 0.1000
Excitation filter Auto
Emission filter Open
PMT voltage (V) Medium
Corrected spectra OFF
Method Log :
Method Name : Default
Date/Time stamp: 2021/5/11 9:27:03
Method Modifications:
Ex. Slit Width (nm): Changed: 2021/5/11 9:27:24	New:2.5
Em. Slit Width (nm): Changed: 2021/5/11 9:27:24	New:10
User Delta Stop Changed: 2021/5/11 9:27:24	New: 554.00
User Delta Increment Changed: 2021/5/11 9:27:24	New: 0.15
Excitation Wavelength Changed: 2021/5/11 9:27:24	New: 554.00
Emission Wavelength Changed: 2021/5/11 9:27:24	New: 565.00
Stop Wavelength Changed: 2021/5/11 9:27:24	New: 700.00
Overlayed Graphs Changed: 2021/5/11 9:28:15	New:ON
Autoconvert Changed: 2021/5/11 9:28:15	New:Ascii
End Method Modifications
0d28 uM8
Collection Time: 2021/5/11 15:38:36
Operator Name :
Scan Software Version: 1.2(147)
Parameter List :
Instrument Cary Eclipse
Instrument Serial Number MY20090003
Data mode Fluorescence
Scan mode Emission
X Mode Wavelength (nm)
Start (nm) 565.00
Stop (nm) 700.00
Ex. Wavelength (nm) 554.00
Ex. Slit (nm) 2.5
Em. Slit (nm) 10
Scan rate (nm/min) 600.00
Data interval (nm) 1.0000
Averaging Time (s) 0.1000
Excitation filter Auto
Emission filter Open
PMT voltage (V) Medium
Corrected spectra OFF
Method Log :
Method Name : Default
Date/Time stamp: 2021/5/11 9:27:03
Method Modifications:
Ex. Slit Width (nm): Changed: 2021/5/11 9:27:24	New:2.5
Em. Slit Width (nm): Changed: 2021/5/11 9:27:24	New:10
User Delta Stop Changed: 2021/5/11 9:27:24	New: 554.00
User Delta Increment Changed: 2021/5/11 9:27:24	New: 0.15
Excitation Wavelength Changed: 2021/5/11 9:27:24	New: 554.00
Emission Wavelength Changed: 2021/5/11 9:27:24	New: 565.00
Stop Wavelength Changed: 2021/5/11 9:27:24	New: 700.00
Overlayed Graphs Changed: 2021/5/11 9:28:15	New:ON
Autoconvert Changed: 2021/5/11 9:28:15	New:Ascii
End Method Modifications
0d4 uM9
Collection Time: 2021/5/11 15:53:22
Operator Name :
Scan Software Version: 1.2(147)
Parameter List :
Instrument Cary Eclipse
Instrument Serial Number MY20090003
Data mode Fluorescence
Scan mode Emission
X Mode Wavelength (nm)
Start (nm) 565.00
Stop (nm) 700.00
Ex. Wavelength (nm) 554.00
Ex. Slit (nm) 2.5
Em. Slit (nm) 10
Scan rate (nm/min) 600.00
Data interval (nm) 1.0000
Averaging Time (s) 0.1000
Excitation filter Auto
Emission filter Open
PMT voltage (V) Medium
Corrected spectra OFF
Method Log :
Method Name : Default
Date/Time stamp: 2021/5/11 9:27:03
Method Modifications:
Ex. Slit Width (nm): Changed: 2021/5/11 9:27:24	New:2.5
Em. Slit Width (nm): Changed: 2021/5/11 9:27:24	New:10
User Delta Stop Changed: 2021/5/11 9:27:24	New: 554.00
User Delta Increment Changed: 2021/5/11 9:27:24	New: 0.15
Excitation Wavelength Changed: 2021/5/11 9:27:24	New: 554.00
Emission Wavelength Changed: 2021/5/11 9:27:24	New: 565.00
Stop Wavelength Changed: 2021/5/11 9:27:24	New: 700.00
Overlayed Graphs Changed: 2021/5/11 9:28:15	New:ON
Autoconvert Changed: 2021/5/11 9:28:15	New:Ascii
End Method Modifications
0d56 uM10
Collection Time: 2021/5/11 16:22:07
Operator Name :
Scan Software Version: 1.2(147)
Parameter List :
Instrument Cary Eclipse
Instrument Serial Number MY20090003
Data mode Fluorescence
Scan mode Emission
X Mode Wavelength (nm)
Start (nm) 565.00
Stop (nm) 700.00
Ex. Wavelength (nm) 554.00
Ex. Slit (nm) 2.5
Em. Slit (nm) 10
Scan rate (nm/min) 600.00
Data interval (nm) 1.0000
Averaging Time (s) 0.1000
Excitation filter Auto
Emission filter Open
PMT voltage (V) Medium
Corrected spectra OFF
Method Log :
Method Name : D:\DATA\sl\BE-SAC5A\20210511\0d0.56 uM11
Date/Time stamp: 2021/5/11 16:21:53
Method Modifications:
Ex. Slit Width (nm): Changed: 2021/5/11 9:27:24	New:2.5
Em. Slit Width (nm): Changed: 2021/5/11 9:27:24	New:10
User Delta Stop Changed: 2021/5/11 9:27:24	New: 554.00
User Delta Increment Changed: 2021/5/11 9:27:24	New: 0.15
Excitation Wavelength Changed: 2021/5/11 9:27:24	New: 554.00
Emission Wavelength Changed: 2021/5/11 9:27:24	New: 565.00
Stop Wavelength Changed: 2021/5/11 9:27:24	New: 700.00
Overlayed Graphs Changed: 2021/5/11 9:28:15	New:ON
Autoconvert Changed: 2021/5/11 9:28:15	New:Ascii
End Method Modifications
0d72 uM13
Collection Time: 2021/5/11 16:35:56
Operator Name :
Scan Software Version: 1.2(147)
Parameter List :
Instrument Cary Eclipse
Instrument Serial Number MY20090003
Data mode Fluorescence
Scan mode Emission
X Mode Wavelength (nm)
Start (nm) 565.00
Stop (nm) 700.00
Ex. Wavelength (nm) 554.00
Ex. Slit (nm) 2.5
Em. Slit (nm) 10
Scan rate (nm/min) 600.00
Data interval (nm) 1.0000
Averaging Time (s) 0.1000
Excitation filter Auto
Emission filter Open
PMT voltage (V) Medium
Corrected spectra OFF
Method Log :
Method Name : D:\DATA\sl\BE-SAC5A\20210511\0d0.56 uM11
Date/Time stamp: 2021/5/11 16:21:53
Method Modifications:
Ex. Slit Width (nm): Changed: 2021/5/11 9:27:24	New:2.5
Em. Slit Width (nm): Changed: 2021/5/11 9:27:24	New:10
User Delta Stop Changed: 2021/5/11 9:27:24	New: 554.00
User Delta Increment Changed: 2021/5/11 9:27:24	New: 0.15
Excitation Wavelength Changed: 2021/5/11 9:27:24	New: 554.00
Emission Wavelength Changed: 2021/5/11 9:27:24	New: 565.00
Stop Wavelength Changed: 2021/5/11 9:27:24	New: 700.00
Overlayed Graphs Changed: 2021/5/11 9:28:15	New:ON
Autoconvert Changed: 2021/5/11 9:28:15	New:Ascii
End Method Modifications
0d92 uM14
Collection Time: 2021/5/11 16:53:38
Operator Name :
Scan Software Version: 1.2(147)
Parameter List :
Instrument Cary Eclipse
Instrument Serial Number MY20090003
Data mode Fluorescence
Scan mode Emission
X Mode Wavelength (nm)
Start (nm) 565.00
Stop (nm) 700.00
Ex. Wavelength (nm) 554.00
Ex. Slit (nm) 2.5
Em. Slit (nm) 10
Scan rate (nm/min) 600.00
Data interval (nm) 1.0000
Averaging Time (s) 0.1000
Excitation filter Auto
Emission filter Open
PMT voltage (V) Medium
Corrected spectra OFF
Method Log :
Method Name : D:\DATA\sl\BE-SAC5A\20210511\0d0.56 uM11
Date/Time stamp: 2021/5/11 16:21:53
Method Modifications:
Ex. Slit Width (nm): Changed: 2021/5/11 9:27:24	New:2.5
Em. Slit Width (nm): Changed: 2021/5/11 9:27:24	New:10
User Delta Stop Changed: 2021/5/11 9:27:24	New: 554.00
User Delta Increment Changed: 2021/5/11 9:27:24	New: 0.15
Excitation Wavelength Changed: 2021/5/11 9:27:24	New: 554.00
Emission Wavelength Changed: 2021/5/11 9:27:24	New: 565.00
Stop Wavelength Changed: 2021/5/11 9:27:24	New: 700.00
Overlayed Graphs Changed: 2021/5/11 9:28:15	New:ON
Autoconvert Changed: 2021/5/11 9:28:15	New:Ascii
End Method Modifications
1d32 uM16
Collection Time: 2021/5/11 17:08:57
Operator Name :
Scan Software Version: 1.2(147)
Parameter List :
Instrument Cary Eclipse
Instrument Serial Number MY20090003
Data mode Fluorescence
Scan mode Emission
X Mode Wavelength (nm)
Start (nm) 565.00
Stop (nm) 700.00
Ex. Wavelength (nm) 554.00
Ex. Slit (nm) 2.5
Em. Slit (nm) 10
Scan rate (nm/min) 600.00
Data interval (nm) 1.0000
Averaging Time (s) 0.1000
Excitation filter Auto
Emission filter Open
PMT voltage (V) Medium
Corrected spectra OFF
Method Log :
Method Name : D:\DATA\sl\BE-SAC5A\20210511\0d0.56 uM11
Date/Time stamp: 2021/5/11 16:21:53
Method Modifications:
Ex. Slit Width (nm): Changed: 2021/5/11 9:27:24	New:2.5
Em. Slit Width (nm): Changed: 2021/5/11 9:27:24	New:10
User Delta Stop Changed: 2021/5/11 9:27:24	New: 554.00
User Delta Increment Changed: 2021/5/11 9:27:24	New: 0.15
Excitation Wavelength Changed: 2021/5/11 9:27:24	New: 554.00
Emission Wavelength Changed: 2021/5/11 9:27:24	New: 565.00
Stop Wavelength Changed: 2021/5/11 9:27:24	New: 700.00
Overlayed Graphs Changed: 2021/5/11 9:28:15	New:ON
Autoconvert Changed: 2021/5/11 9:28:15	New:Ascii
End Method Modifications
2d12 uM18
Collection Time: 2021/5/11 18:39:02
Operator Name :
Scan Software Version: 1.2(147)
Parameter List :
Instrument Cary Eclipse
Instrument Serial Number MY20090003
Data mode Fluorescence
Scan mode Emission
X Mode Wavelength (nm)
Start (nm) 565.00
Stop (nm) 700.00
Ex. Wavelength (nm) 554.00
Ex. Slit (nm) 2.5
Em. Slit (nm) 10
Scan rate (nm/min) 600.00
Data interval (nm) 1.0000
Averaging Time (s) 0.1000
Excitation filter Auto
Emission filter Open
PMT voltage (V) Medium
Corrected spectra OFF
Method Log :
Method Name : D:\DATA\sl\BE-SAC5A\20210511\0d0.56 uM11
Date/Time stamp: 2021/5/11 16:21:53
Method Modifications:
Ex. Slit Width (nm): Changed: 2021/5/11 9:27:24	New:2.5
Em. Slit Width (nm): Changed: 2021/5/11 9:27:24	New:10
User Delta Stop Changed: 2021/5/11 9:27:24	New: 554.00
User Delta Increment Changed: 2021/5/11 9:27:24	New: 0.15
Excitation Wavelength Changed: 2021/5/11 9:27:24	New: 554.00
Emission Wavelength Changed: 2021/5/11 9:27:24	New: 565.00
Stop Wavelength Changed: 2021/5/11 9:27:24	New: 700.00
Overlayed Graphs Changed: 2021/5/11 9:28:15	New:ON
Autoconvert Changed: 2021/5/11 9:28:15	New:Ascii
End Method Modifications
2d92 uM19
Collection Time: 2021/5/11 18:51:08
Operator Name :
Scan Software Version: 1.2(147)
Parameter List :
Instrument Cary Eclipse
Instrument Serial Number MY20090003
Data mode Fluorescence
Scan mode Emission
X Mode Wavelength (nm)
Start (nm) 565.00
Stop (nm) 700.00
Ex. Wavelength (nm) 554.00
Ex. Slit (nm) 2.5
Em. Slit (nm) 10
Scan rate (nm/min) 600.00
Data interval (nm) 1.0000
Averaging Time (s) 0.1000
Excitation filter Auto
Emission filter Open
PMT voltage (V) Medium
Corrected spectra OFF
Method Log :
Method Name : D:\DATA\sl\BE-SAC5A\20210511\0d0.56 uM11
Date/Time stamp: 2021/5/11 16:21:53
Method Modifications:
Ex. Slit Width (nm): Changed: 2021/5/11 9:27:24	New:2.5
Em. Slit Width (nm): Changed: 2021/5/11 9:27:24	New:10
User Delta Stop Changed: 2021/5/11 9:27:24	New: 554.00
User Delta Increment Changed: 2021/5/11 9:27:24	New: 0.15
Excitation Wavelength Changed: 2021/5/11 9:27:24	New: 554.00
Emission Wavelength Changed: 2021/5/11 9:27:24	New: 565.00
Stop Wavelength Changed: 2021/5/11 9:27:24	New: 700.00
Overlayed Graphs Changed: 2021/5/11 9:28:15	New:ON
Autoconvert Changed: 2021/5/11 9:28:15	New:Ascii
End Method Modifications

## Sheet: Fig.2d
	NMP-BE/μM	Intensity
	0	383.704
	8e-08	410.185
	2e-07	475.188
	2.8e-07	519.307
	4e-07	549.717
	5.6e-07	604.411
	7.2e-07	625.322
	9.2e-07	647.648
	1.32e-06	692.431
	2.12e-06	732.02
	2.92e-06	739.17

## Sheet: Fig.2e
RhB			NAD			Glutamine			Alanine			Creatinine			Valine			Glycine			Glucose			Lysine			Glutathione			Proline			Arginine			ATP			BSA			Ca2+			K+			Na+
0.99	1	1.02	0.004892	0.004084	-0.00397	0.00215	-0.00501	-0.00391	0.001494	0.002936	-0.00231	-0.00024	0.000124	-0.00188	0.007015	-0.00358	-0.00092	-0.00402	-0.0036	0.000694	-0.00179	-0.00055	0.000216	-0.00116	0.006671	-0.00248	-0.00469	0.00096	-0.00031	-0.00054	0.000671	-0.00184	0.001034	-0.00067	-2.6e-05	0.000123	-8.9e-05	-0.00226	0.01589	0.000328	-4.2e-05	-0.0068	0.001077	-0.00507	0.024544	-0.01255	0.001523	-0.00077	-0.00396
[truncated: 7 more columns]

## Sheet: Fig.3d
			Fluorescence intensity
	CY5-DM		CY5-DM@SBE-β-CD		CY5-DM@SAC5A
	Normoxia	Hypoxia	Normoxia	Hypoxia	Normoxia	Hypoxia
	23.77	21.48	25.71	27.82	9.93	55.7
	21.87	15.79	19.88	28.39	7.31	52.44
	16.81	20.13	20.85	20.06	10.08	60.1
	18.13	24.46	22.39	27.17	8.53	48.6
	17.95	20.26	30.13	26.44	12.86	45.77
	21.78	27.98	24.82	24.64	8.26	53.39
	18.42	20.07	20.99	29.77	11.23	52.37
	21.37	22.52	27.02	31.34	10.17	54.66
	16.1	17.28	25	31.13	11.18	53.59

## Sheet: Fig.3e
	NMP-BE (Normoxia)
	concentration(μM)		0	0.5	1	2.5	5	10
	1		99.2836	86.5046	89.3307	98.1778	57.2601	32.3163
	2		109.482	99.6523	97.932	97.5634	63.4039	32.9307
	3		101.618	93.5085	94.8601	94.1229	57.7516	35.3882
	4		103.83	91.1738	94.2457	97.5634	58.6117	31.0876
	5		99.6523	99.5294	85.3987	77.0431	40.4261	27.6471
	6		86.1359	91.5738	59.5948	56.5229	39.566	31.8248
	NMP-BE (Hypoxia)
	concentration(μM)		0	0.5	1	2.5	5	10
	1		93.0601	83.5426	87.3761	65.8295	42.6966	31.8572
	2		106.675	90.0198	87.2439	70.1917	46.9266	34.2366
	3		105.486	90.9451	83.807	69.3985	42.1679	33.3113
	4		102.049	80.1058	84.9967	67.0192	42.0357	31.5929
	5		83.6748	95.043	79.9736	60.1454	40.7138	30.1388
	6		109.055	87.7726	76.1401	64.6398	42.0357	31.5929
	NMP-BE@SAC5A (Normoxia)
	concentration(μM)		0	0.5	1	2.5	5	10
	1		94.9122	78.3383	89.1888	89.4273	85.3733	70.111
	2		108.505	78.2191	82.5116	90.262	83.9424	67.4878
	3		103.378	116.613	86.8041	85.9695	81.9154	61.2875
	4		101.828	79.4114	77.3844	76.0728	81.4385	62.1222
	5		98.4893	77.6229	86.3272	86.5656	77.9806	48.6485
	6		92.8852	76.5498	56.2796	67.3686	80.0076	45.4291
	NMP-BE@SAC5A (Hypoxia)
	concentration(μM)		0	0.5	1	2.5	5	10
	1		95.8828	62.6884	63.2326	47.7782	41.2481	32.4326
	2		105.025	65.7358	69.4361	50.9343	43.0983	35.6976
	3		102.304	70.7421	64.6474	50.0637	39.9421	37.4389
	4		100.672	65.1916	63.9944	45.7103	36.6771	31.9972
	5		92.1824	63.8856	61.8177	45.1661	34.0651	28.7322
	6		103.937	74.5513	63.8856	46.2545	34.7181	30.5824

## Sheet: Fig.3f
	NMP-BE (Normoxia)
	concentration(μM)		0	0.5	1	2.5	5	10
	1		99.2836	86.5046	89.3307	98.1778	57.2601	32.3163
	2		109.482	99.6523	97.932	97.5634	63.4039	32.9307
	3		101.618	93.5085	94.8601	94.1229	57.7516	35.3882
	4		103.83	91.1738	94.2457	97.5634	58.6117	31.0876
	5		99.6523	99.5294	85.3987	77.0431	40.4261	27.6471
	6		86.1359	91.5738	59.5948	56.5229	39.566	31.8248
	NMP-BE (Hypoxia)
	concentration(μM)		0	0.5	1	2.5	5	10
	1		93.0601	83.5426	87.3761	65.8295	42.6966	31.8572
	2		106.675	90.0198	87.2439	70.1917	46.9266	34.2366
	3		105.486	90.9451	83.807	69.3985	42.1679	33.3113
	4		102.049	80.1058	84.9967	67.0192	42.0357	31.5929
	5		83.6748	95.043	79.9736	60.1454	40.7138	30.1388
	6		109.055	87.7726	76.1401	64.6398	42.0357	31.5929
	NMP-BE@SBE-β-CD（Normoxia）
	concentration(μM)		0	0.5	1	2.5	5	10
	1		112.4	104.2	73.6	98.7	86	90.3
	2		127.4	80.4	100.4	110.7	82.1	77.3
	3		81.1	89.6	87.7	72	92.7	78.1
	4		82.3	88.72	103.2	85.3	95.2	118.3
	5		117.6	80.2	112.4	78	95.7	86.3
	6		79.2	109.5	87.9	88.9	98	80.6
	NMP-BE@SBE-β-CD (Hypoxia)
	concentration(μM)		0	0.5	1	2.5	5	10
	1		92.204	86.5424	93.2824	89.7776	64.7046	77.8587
	2		107.167	78.4543	83.5768	74.9495	94.6305	85.6552
	3		106.493	86.6772	82.92	67.2658	73.1971	76.8019
	4		102.179	83.8913	86.9468	74.6799	77.3759	78.8587
	5		94.0913	82.4984	74.8147	65.109	75.3539	84.6552
	6		97.8657	85.2842	76.0279	68.0746	73.0623	76.7019

## Sheet: Fig.4b
	in vivo		FL intensity
	CY5-DM
	Time	1h	3h	6h	12h	24h
	1	1800000000	1740000000	1410000000	1330000000	857000000
	2	1620000000	1510000000	1340000000	1260000000	621000000
	3	2040000000	1600000000	1520000000	1330000000	914000000
	CY5-DM@SBE-β-CD
	Time	1h	3h	6h	12h	24h
	1	1460000000	1110000000	1050000000	1030000000	634000000
	2	1580000000	1260000000	1120000000	980000000	527000000
	3	1620000000	1240000000	1030000000	890000000	492000000
	CY5-DM@SAC5A
	Time	1h	3h	6h	12h	24h
	1	1910000000	1730000000	1640000000	1490000000	1250000000
	2	2040000000	1870000000	1660000000	1510000000	905000000
	3	2212000000	1873000000	1660000000	1507000000	1349000000

## Sheet: Fig.4c
	in vitro			FL intensity
	CY5-DM
		Tumor	Heart	Liver	Spleen	Lung	Kidney
	1	118000000	81800000	30300000	28600000	51200000	1290000000
	2	97000000	84000000	58400000	38900000	108000000	1150000000
	3	156000000	33700000	31300000	38900000	119000000	885000000
	CY5-DM@SBE-β-CD
		Tumor	Heart	Liver	Spleen	Lung	Kidney
	1	69700000	84000000	46700000	33100000	70600000	1190000000
	2	105000000	109000000	117000000	76600000	224000000	1810000000
	3	120000000	98000000	83600000	46800000	124000000	1120000000
	CY5-DM@SAC5A
		Tumor	Heart	Liver	Spleen	Lung	Kidney
	1	204000000	46000000	42300000	44700000	40000000	1100000000
	2	263000000	144000000	80700000	86700000	128000000	870000000
	3	323000000	52300000	120000000	30200000	62300000	1250000000

## Sheet: Fig.5b
	Tumor volume (mm3)
	PBS	Time (Day)	0	2	4	6	8	10	12	14	16	18
		1	46.9278	65.3574	91.5357	153.491	357.981	346.996	476.322	864.803	1214.95	1417.25
		2	50.9592	48.226	62.7525	71.407	111.586	117.664	201.789	323.699	496.038	568.652
		3	54.4911	53.5488	59.565	109.986	125.569	118.08	214.29	330.34	467.059	509.116
		4	63.338	62.3501	78.0104	125.73	150.913	178.339	266.329	370.406	513.175	515.665
		5	50.9288	65.6368	71.9264	93.0565	162.602	196.046	232.21	365.023	462.409	582.566
		6	51.0408	55.2728	56.0388	51.5855	84.3964	156.684	202.461	267.528	556.184	627.822
	SAC5A	Time (Day)	0	2	4	6	8	10	12	14	16	18
		1	39.3435	46.703	55.8336	73.599	97.5296	142.073	165.621	268.774	387.443	532.858
		2	42.0978	75.8952	118.835	175.657	181.96	265.916	298.118	498.247	789.467	970.261
		3	36.9038	48.081	75.4171	110.638	126.044	173.365	264.302	328.382	472.217	525.483
		4	42.16	55.8967	64.8041	99.9661	134.135	226.568	338.217	404.854	693.974	748.958
		5	42.3348	59.7045	72.8096	116.563	98.8907	159.778	196.069	346.369	504.383	671.747
		6	56.3461	76.0803	104.247	152.051	192.888	251.746	282.529	404.412	616.163	704.928
	NMP-BE	Time (Day)	0	2	4	6	8	10	12	14	16	18
		1	43.1775	52.6884	47.1981	51.5809	55.5111	58.8216	92.4281	152.001	259.97	292.269
		2	46.5878	48.3868	62.3809	62.6547	58.8011	86.4531	101.64	180.327	327.266	343.135
		3	49.5429	34.4794	45.9522	82.023	79.8437	104.06	171.796	217.66	308.024	396.35
		4	43.5236	38.9138	44.4615	56.5988	59.3054	102.629	128.934	184.793	279.944	311.49
		5	53.5668	60.9559	49.4954	64.9013	87.5239	139.062	154.885	169.888	287.008	346.113
		6	70.22	62.489	68.8668	105.594	158.248	181.938	217.254	376.972	496.504	580.411
	NMP-BE@SAC5A	Time (Day)	0	2	4	6	8	10	12	14	16	18
		1	47.1936	40.0988	39.9562	54.5331	55.6954	92.1066	104.967	148.895	203.801	215.523
		2	35.6462	37.1105	42.2478	48.9038	44.6025	64.3035	84.6217	104.568	174.33	184.894
		3	48.18	66.5952	55.2856	68.431	75.1868	92.4317	139.408	141.372	205.268	272.99
		4	42.3184	42.8766	44.9764	47.7141	62.7509	85.9554	73.3194	111.171	177.082	169.242
		5	53.5668	76.1788	55.3943	57.9603	48.5881	60.781	61.504	51.6534	67.0602	69.3421
		6	61.7344	54.1104	61.45	72.0337	68.3886	82.9059	103.717	158.189	279.362	291.308

## Sheet: Fig.5d
	Tumor weight (mg)
		PBS	SCA5A	NMP-BE	NMP-BE@SAC5A
	1	816	279.3	162.4	113.3
	2	248.6	561.1	126.4	79.1
	3	299.6	306.5	240.5	108.6
	4	273	287.3	126.8	129.3
	5	264.8	306.9	217.8	26.3
	6	271.8	287.7	198.8	105.8

[truncated: 20 more sheets: Fig.5e, Fig.6a-l, Supplementary Fig.7, Supplementary Fig. 8, Supplementary Fig.9, Supplementary Fig.10, Supplementary Fig.11, Supplementary Fig.12, Supplementary Fig.14, Supplementary Fig.15a, Supplementary Fig.15b, Supplementary Fig.16, Supplementary Fig.19a, Supplementary Fig.19b, Supplementary Fig.20, Supplementary Fig.22a, Supplementary Fig.22c, Supplementary Fig.23a, Supplementary Fig.23c, Supplementary Fig.23d]
